# Supplementary material for: Transmission electron microscopy study of suspected primary ciliary dyskinesia patients
Source: Sci Rep. 2022 Feb 11;12:2375. doi: 10.1038/s41598-022-06370-w (PMC8837606; doi:10.1038/s41598-022-06370-w)
Supplement: Supplementary file 2 — Supplementary Information 2. [file 41598_2022_6370_MOESM2_ESM.xls]

## Sheet: Sheet1
Patients	Admission number	Age	Sex	outer dynein arm absence from <25%	outer dynein arm absence from 25-50%	outer dynein arm defect(>50%)	inner dynein arm absence from <25%	inner dynein arm absence from 25-50%	inner dynein arm defect(>50%)	outer and inner dynein arm absence from <25%	outer and inner dynein arm absence from 25-50%	outer and inner dynein arm defect(>50%)	Disruption of 9+2 symm (microtubular disorganization(<=25%))	microtubular disorganization(>25%)	Extra tubule	single tubule	one of central pair missing <=20%	one of central pair missing >20%	both of central pair missing <=20%	both of central pair missing >20%	central complex defect	compound cilia	Diagother defectssis	Chronic productive cough	Bronchectasis	Sinusitis	recurrent respiratory infection	Infertility	Polyposis
41	97-113	17	2	0	1	0	1	0	0	1	0	0	1	0	0	0	0	0	0	0	0	0	Class 2	0	1	1	0	0	0
24	97-46	12	1	0	0	0	0	0	0	0	0	0	0	0	1	0	0	0	0	0	0	0	other defects Criteria	0	0	1	0	0	0
25	97-61	16	2	0	0	0	0	0	0	0	0	0	0	0	0	0	0	0	0	0	0	0	other defectsrmal	0	0	1	0	0	0
48	97-106	10	2	0	0	0	1	0	0	0	0	0	1	0	0	0	0	0	0	0	0	0	other defects Criteria	1	0	0	0	0	0
53	98-131	8	2	0	0	0	0	0	0	0	0	0	1	0	1	0	0	0	1	0	0	1	other defects Criteria	0	0	0	1	0	0
59	98-151	20	2	0	1	0	1	0	0	0	0	0	1	0	0	0	0	0	1	0	0	1	Class 2	0	1	1	0	0	0
61	98-154	7	1	1	0	0	1	0	0	1	0	0	0	0	1	0	0	0	0	0	0	0	other defects Criteria	0	0	1	0	0	0
64	98-158	16	2	0	0	0	0	0	0	0	0	0	0	0	0	0	0	0	0	0	0	0	other defectsrmal	0	1	1	0	0	0
72	98-171	22	2	0	0	0	0	0	0	0	0	0	1	0	0	0	1	0	1	0	0	0	other defects Criteria	0	0	1	0	0	0
78	98-186	32	1	0	0	0	0	0	0	0	0	0	1	0	0	0	1	0	1	0	0	0	other defects Criteria	0	0	1	0	0	0
81	98-194	24	2	0	1	0	0	1	0	0	1	0	1	0	1	0	0	0	0	0	0	0	Class 2	0	0	1	0	0	0
85	98-206	30	2	0	0	0	0	0	0	0	0	0	1	0	1	0	0	0	1	0	0	0	other defects Criteria	0	0	0	0	0	0
30	97-84	15	1	0	0	0	0	0	0	0	0	0	0	0	0	0	0	0	0	0	0	0	other defectsrmal	0	0	0	1	0	0
34	97-89	8	1	0	0	0	0	0	1	0	0	0	1	0	0	0	0	0	0	0	0	1	other defects Criteria	0	0	0	1	0	0
71	98-170	24	2	0	0	0	0	0	0	0	0	0	1	0	1	0	0	0	1	0	0	1	other defects Criteria	0	0	1	0	0	0
75	98-174	44	1	0	0	0	0	0	0	0	0	0	1	0	1	0	0	0	1	0	0	1	other defects Criteria	0	1	1	0	0	0
79	98-188	33	1	0	0	0	0	1	0	0	0	0	1	0	1	0	0	0	1	0	0	1	other defects Criteria	0	0	0	1	0	0
84	98-201	14	2	0	1	0	0	1	0	0	1	0	0	0	0	0	0	0	0	0	0	1	Class 2	0	1	0	0	0	0
15	97-67	26	2	0	1	0	0	1	0	0	1	0	1	0	0	0	0	0	0	0	0	0	Class 2	0	0	0	1	0	0
44	98-117	7	1	0	1	0	1	0	0	0	1	0	0	0	1	0	0	0	1	0	0	0	Class 2	0	0	0	1	0	0
56	98-143	47	2	0	0	0	0	0	0	0	0	0	0	0	0	0	0	0	0	0	0	0	other defectsrmal	0	1	0	0	0	0
57	98-146	16	1	0	0	0	0	0	1	0	0	0	0	0	1	0	0	0	0	0	0	1	other defects Criteria	0	0	0	0	0	0
67	98-162	33	1	0	0	0	0	0	1	0	0	0	1	0	0	0	0	0	0	0	0	0	other defects Criteria	0	0	0	0	0	0
20	97-59	13	2	0	0	0	0	0	0	0	0	0	0	0	1	0	0	0	0	0	0	1	other defects Criteria	0	0	1	0	0	0
69	98-164	36	2	0	1	0	0	1	0	0	1	0	0	0	0	0	0	0	0	0	0	1	Class 2	0	0	0	1	0	0
18	97-44	8	1	0	0	0	0	0	0	0	0	0	0	0	1	0	0	0	0	0	0	0	other defectsrmal	0	0	0	0	0	0
27	97-66	38	2	0	1	0	0	1	0	0	1	0	0	0	1	0	0	0	1	0	0	0	Class 2	0	1	0	0	0	0
29	97-80	14	1	0	0	1	0	0	1	0	0	1	0	0	1	0	0	0	0	0	0	0	Class 1 (hallmark)	0	0	0	1	0	0
60	98-152	30	2	0	1	0	0	0	1	0	0	0	1	0	0	0	0	0	0	0	0	0	Class 2	0	1	1	0	0	0
66	98-160	10	1	0	0	0	0	0	0	0	0	0	0	0	1	0	0	0	0	0	0	1	other defects Criteria	0	0	0	0	0	0
3	97-12	32	2	1	0	0	0	1	0	0	0	0	0		0	0	0	0	1	0	0	1	other defects Criteria	0	1	0	0	0	0
4	97-27	40	2	0	0	0	0	0	0	0	0	0	0	0	1	0	0	0	0	0	0	1	other defects Criteria	0	1	0	0	0	0
13	97-23	5	2	1	0	0	1	0	0	1	0	0	0	0	1	0	0	0	0	0	0	1	other defects Criteria	0	0	1	0	0	1
22	97-72	29	1	0	0	0	0	0	0	0	0	0	0	0	0	0	0	0	0	0	1	1	other defects Criteria	0	0	0	1	0	0
49	97-96	17	2	0	0	1	0	0	1	0	0	1	1	0	1	0	0	0	1	0	1	1	Class 1 (hallmark)	0	0	0	1	0	0
11	96-2	17	1	0	0	0	0	0	0	0	0	0	0	1	0	0	0	0	0	0	0	0	other defects Criteria	0	0	0	1	0	0
5	97-35	16	2	0	0	0	0	0	0	0	0	0	1	0	1	0	0	0	0	0	0	0	other defects Criteria	0	0	1	0	0	0
35	98-119	5	2	0	1	0	0	0	1	0	1	0	1	0	1	0	0	0	0	0	0	0	Class 2	0	0	0	1	0	0
68	98-163	42	1	0	1	0	0	0	1	0	1	0	0	0	1	0	0	0	0	0	0	0	Class 2	0	0	1	0	0	0
70	98-169	10	2	0	0	1	0	0	1	0	0	1	0	0	1	0	0	0	1	0	0	0	Class 1 (hallmark)	0	0	0	1	0	0
2	96-1-2	31	1	0	0	0	1	0	0	0	0	0	0	0	0	0	0	0	0	0	0	1	other defects Criteria	0	1	0	0	0	0
7	97-18	23	2	0	0	0	0	0	0	0	0	0	0	0	0	0	0	0	0	0	0	0	other defectsrmal	0	1	0	0	0	0
8	97-28	13	2	0	0	0	0	0	0	0	0	0	1	0	1	0	0	0	0	0	0	1	other defects Criteria	0	1	0	0	0	0
12	97-24	39	1	0	0	0	0	0	0	0	0	0	0	0	0	0	0	0	0	0	0	0	other defectsrmal	0	1	1	0	0	0
39	97-107	27	1	0	0	0	0	0	1	0	0	0	1	0	1	0	0	0	0	0	0	1	other defects Criteria	0	1	1	0	0	0
17	97-41	16	1	0	0	0	0	0	1	0	0	0	1	0	1	0	0	0	1	0	0	1	other defects Criteria	0	1	0	0	0	0
19	97-49	20	1	0	0	0	0	0	0	0	0	0	1	0	1	0	0	0	0	0	0	1	other defectsrmal	0	1	1	0	0	0
32	97-85	13	1	0	0	1	0	0	1	0	0	1	1	0	0	0	1	0	0	0	0	1	Class 1 (hallmark)	0	0	0	1	0	0
33	97-75	19	1	0	0	1	0	0	1	0	0	1	0	0	0	0	0	0	0	0	0	1	Class 1 (hallmark)	0	0	1	0	0	0
50	98-124/1	3.5	2	0	0	1	0	0	1	0	0	1	0	0	0	0	0	0	0	0	0	1	Class 1 (hallmark)	0	0	0	1	0	0
58	98-147	24	2	0	0	1	0	0	1	0	0	1	0	0	1	0	0	0	0	0	0	1	Class 1 (hallmark)	0	1	1	0	1	0
65	98-159	18	2	0	0	1	0	0	1	0	0	1	0	0	0	0	0	0	0	0	0	1	Class 1 (hallmark)	0	1	0	0	0	0
80		8	1	0	0	0	0	0	0	0	0	0	0	0	0	0	0	0	0	0	0	0	other defectsrmal	0	1	0	0	0	0
14	97-34	12	1	0	0	0	0	0	0	0	0	0	0	0	0	0	0	0	0	0	0	0	other defectsrmal	0	0	0	1	0	0
16	97-47	16	2	0	0	0	0	0	1	0	0	0	0	0	0	0	0	0	0	0	0	0	other defects Criteria	0	0	0	1	0	0
37	98-141	28	2	0	0	0	0	0	0	0	0	0	0	0	0	0	0	0	0	0	0	0	other defectsrmal	1	0	0	0	0	0
47	98-139	4	2	0	0	0	0	0	0	0	0	0	0	0	1	0	0	0	0	0	0	0	other defectsrmal	0	0	0	1	0	0
83	98-198	18	2	0	0	0	0	0	0	0	0	0	0	0	0	0	0	0	0	0	0	1	other defectsrmal	0	0	0	0	0	0
1	97-37	14	1	0	0	0	0	0	0	0	0	0	0	0	1	0	0	0	0	0	0	0	other defectsrmal	0	1	0	0	0	0
21	97-55	26	2	0	0	0	0	0	0	0	0	0	0	0	0	0	0	0	0	0	0	0	other defectsrmal	0	1	1	0	0	0
23	97-78	13	2	0	0	0	0	0	0	0	0	0	0	0	0	0	0	0	0	0	0	0	other defectsrmal	0	0	0	1	0	0
62	98-155	15	2	0	0	0	0	0	0	0	0	0	0	0	0	0	0	0	0	0	0	0	other defectsrmal	0	1	0	0	0	0
63	98-156	14	1	0	0	0	0	0	0	0	0	0	0	0	0	0	0	0	0	0	0	0	other defectsrmal	0	0	0	1	0	0
46	98-120	32	1	0	0	1	0	0	1	0	0	1	1	0	1	0	0	0	0	0	0	1	Class 1 (hallmark)	0	1	1	0	1	0
82	98-195	24	2	0	0	1	0	0	1	0	0	1	0	0	0	0	0	0	0	0	0	0	Class 1 (hallmark)	0	1	0	0	0	0
86	98-207	34	1	0	0	0	0	0	1	0	0	0	0	1	1	0	1	0	1	0	0	1	Class 1 (hallmark)	0	0	0	1	0	0
87	98-209	15	1	0	0	1	0	0	1	0	0	1	0	0	0	0	0	0	0	0	0	0	Class 1 (hallmark)	0	1	0	0	0	0
